# Supplementary material for: A time-dependent predictive model for cardiocerebral vascular events in chronic hemodialysis patients: insights from a prospective study
Source: Front Med (Lausanne). 2025 Jun 4;12:1481866. doi: 10.3389/fmed.2025.1481866 (PMC12174140; doi:10.3389/fmed.2025.1481866)
Supplement: Supplementary file 1 [file Table_1.XLSX]

## Sheet: Sheet1
	Time point (days)	Variables								results					Risk Benchmark function comparison table
		HGB (g/L)	ALB (g/L)	P (mmol/L)	WBC (G/L)	UV (ml)	BFR (ml/min)	Gender（1: male; 0: female）	Age（year）	risk benchmark function	survival rate	risk rate			Time point (d)	Risk Benchmark Function
										1	#NUM!	#NUM!			0	1
															42	0.995165
															93	0.989787
															129	0.984418
															143	0.978984
															236	0.973333
															240	0.967594
															256	0.961862
															260	0.956149
															271	0.950403
															304	0.944576
															331	0.938668
															367	0.932676
															386	0.920845
															394	0.914811
															397	0.908753
															407	0.896714
															420	0.890689
															421	0.88467
															438	0.878649
															450	0.872642
															455	0.866649
															472	0.860589
															475	0.854553
															489	0.848535
															508	0.84241
															510	0.830257
															526	0.824116
															530	0.817974
															535	0.811884
															543	0.805782
															555	0.799654
															561	0.793539
															572	0.787448
															619	0.781261
															629	0.775027
															671	0.768629
															683	0.762151
															684	0.749348
															687	0.74279
															755	0.736111
															776	0.729444
															779	0.722788
															800	0.716167
															851	0.709461
															869	0.702772
															871	0.695972
															872	0.689169
															877	0.682128
															900	0.67493
															906	0.66773
															938	0.660515
															956	0.653303
															979	0.646138
															983	0.639037
															1002	0.631767
															1017	0.624121
															1025	0.616372
															1036	0.608537
															1038	0.600772
															1052	0.59306
															1134	0.584978
															1203	0.576408
															1241	0.566668
															1277	0.555103
															1291	0.543363
															1364	0.527617
															1375	0.511419
															1399	0.494531
															1400	0.477667
															1475	0.447897
